# Supplementary material for: Diversifying the Flavor of Black Rice Wines through Three Different Regional Xiaoqus in China and Unraveling Their Core Functional Microorganisms
Source: Foods. 2023 Sep 26;12(19):3576. doi: 10.3390/foods12193576 (PMC10572163; doi:10.3390/foods12193576)
Supplement: Supplementary file 1 [file foods-12-03576-s001.zip]

Archive with 1 entries (1 files):
- foods-2619901-supplementary.pdf
